# Supplementary material for: Identification and functional analysis of rare HECTD1 missense variants in human neural tube defects
Source: Hum Genet. 2024 Mar 7;143(3):263–77. doi: 10.1007/s00439-024-02647-4 (PMC11043113; doi:10.1007/s00439-024-02647-4)
Supplement: Supplementary file 1 — Supplemental Table 1 Missense and loss of function tolerance scores for NTD candidate genes. The list was compiled from (Harris and Juriloff 2007, 2010; Ishida et al. 2018) showing Gene symbol and name. If the gene is associated with a human disease, the disease is listed along with the MIM number of that disease; “none” indicates that a human disease is not yet associated with the gene. Missense Z score, pLI, and LOEUF scores from gnomAD v4.0.0 are indicated unless indicated by * for v2.1.1 or not reported (NR). The data was sorted by missense Z score, with the highest score on the top. The data for HECTD1 is highlighted in yellow. HECTD1 has the fifth-highest missense Z score on the list. (XLSX 40 KB) [file 439_2024_2647_MOESM1_ESM.xlsx]

## Sheet: Sheet1
Gene Symbol	Gene Name	Human Disease (MIM number)	Missense Z Score	pLI Score	LEOUF
SMARCA4	SWI/SNF related, matrix associated, actin dependent regulator of chromatin, subfamily a, member 4	Rhabdoid tumor predisposition syndrome 2 (613325); Coffin-Siris syndrome 4 (614609)	8.8	1	0.23
NF1	neurofibromin 1	Leukemia, juvenile myelomonocytic (607785); Neurofibromatosis-Noonan syndrome (601321); Neurofibromatosis, familial spinal (162210); Neurofibromatosis, type 1 (162200); Watson syndrome (193520)	8.41	1	0.45
DNMT1	DNA methyltransferase 1	Split-hand/foot malformation 1 (604121); Neuropathy, hereditary sensory, type IE (614116)	7.33	1	0.15
MED12	mediator complex subunit 12	Hardikar syndrome (301068); Lujan-Fryns syndrome (309520); Ohdo syndrome, X-linked (300895); Opitz-Kaveggia syndrome (305450)	6.58	1	0.07
HECTD1	HECT domain E3 ubiquitin protein ligase 1	None	6.42	1	0.27
ARHGAP35	Rho GTPase activating protein 35	None	5.76	1	0.2
INSR	insulin receptor	Diabetes mellitus, insulin-resistant, with acanthosis nigricans (610549); Donohue syndrome (246200); Hyperinsulinemic hypoglycemia, familial, 5 (609968); Rabson-Mendenhall syndrome (262190)	5.46	0	0.56
CSNK2A1	casein kinase 2 alpha 1	Okur-Chung neurodevelopmental syndrome (617062)	5.32	1	0.27
HK1	hexokinase 1	Hemolytic anemia due to hexokinase deficiency (235700); Neurodevelopmental disorder with visual defects and brain anomalies (618547); Neuropathy, hereditary motor and sensory, Russe type (605285); Retinitis pigmentosa 79 (617460)	5.16	1	0.39
CELSR3	cadherin EGF LAG seven-pass G-type receptor 3	None	5.08	1	0.34
PTPN11	protein tyrosine phosphatase non-receptor type 11	LEOPARD syndrome 1 (151100); Leukemia, juvenile myelomonocytic, somatic (607785); Metachondromatosis (156250); Noonan syndrome 1 (162950)	4.94	1	0.16
PRKCB	protein kinase C beta	None	4.78	1	0.24
NOS1	nitric oxide synthase 1	None	4.72	1	0.4
MAT2A	methionine adenosyltranferase 2A	None	4.67	1	0.16
SLC2A1	solute carrier family 2 member 1	Epilepsy, idiopathic generalized, susceptibility to, 12 (614847); Dystonia 9 (601042); GLUT1 deficiency syndrome 1, infantile onset, severe (606777); GLUT1 deficiency syndrome 2, childhood onset (612126); Stomatin-deficient cryohydrocytosis with neurologic defects (608885)	4.67	1	0.14
PRMT1	protein arginine methyltransferase 1	None	4.42	1	0.22
NDST1	N-deacetylase and N-sulfotransferase 1	Intellectual developmental disorder, autosomal recessive 46 (616116)	4.31	0.99	0.48
FGFR1	fibroblast growth factor receptor 1	Encephalocraniocutaneous lipomatosis, somatic mosaic (613001); Hartsfield syndrome (615465); Hypogonadotropic hypogonadism 2 with or without anosmia (147950); Jackson-Weiss syndrome (123150); Osteoglophonic dysplasia (166250); Pfeiffer syndrome (101600); Trigonocepahly 1 (190440)	4.26	1	0.27
LRP6	LDL receptor related protein 6	Coronary Artery Disease autosomal dominant ,2 (610947); Tooth agenesis, selective, 7 (6167224)	4.26	1	0.48
MEN1	menin 1	Multiple endocrine neoplasia 1 (131100)	4.19	1	0.21
SETD2	SET domain containing 2, histone lysine methyltransferase	Intellectual developmental disorder, autosomal dominant 70 (620157); Luscan-Lumish syndrome (616831); Rabin-Pappas syndrome (620155)	4.14	1	0.18
TRAF6	TNF receptor associated factor 6	None	4.02	1	0.38
ITGB1	integrin subunit beta 1	None	3.98	1	0.4
RAC1	Rac family small GTPase 1	Intellectual developmental disorder, autosomal dominant 48 (617751)	3.94	1	0.25
NCAM1	neural cell adhesion molecule 1	None	3.93	1	0.22
MAP3K4	mitogen-activated protein kinase kinase kinase 4	None	3.91	1	0.44
CELSR2	cadherin EGF LAG seven-pass G-type receptor 2	None	3.89	1	0.4
GTF2IRD1	GTF2I repeat domain containing 1	None	3.89	1	0.31
PRKACA*	protein kinase cAMP-activated catalytic subunit alpha	Cardioacrofacial dysplasia 1 (619142); Cushing syndrome, ACTH-independent adrenal, somatic (615830)	3.84	1	0.34	V2.1.1
PRKCG	protein kinase C gamma	Spinocerebellar ataxia 14 (605361)	3.83	0.99	0.48
GTF2I	general transcription factor IIi	None	3.81	1	0.2
KAT2A	lysine acetyltransferase 2A	None	3.8	0.01	0.59
HDAC4	histone deacetylase 4	Neurodevelopmental disorder with central hypotonia and dysmorphic facies (619797)	3.75	1	0.19
SMURF2	SMAD specific E3 ubiquitin protein ligase 2	None	3.66	0.57	0.55
KDM5A	lysine demethylase 5A	None	3.59	1	0.27
FZD2	frizzled class receptor 2	Omodysplasia 2 (164745)	3.55	0.03	0.69
GNB1	G protein subunit beta 1	Intellectual developmental disorder, autosomal dominant 42 (616973); Leukemia, acute lymphoblastic, somatic (613065); Myelodysplastic syndrome, somatic (614286)	3.48	1	0.22
SEMA4C	semaphorin 4C	None	3.48	1	0.3
AMBRA1	autophagy and beclin 1 regulator 1	None	3.43	0.93	0.49
PDGFRA	platelet derived growth factor receptor alpha	Gastrointestinal stromal tumor/GIST-plus syndrome, somatic or familial (175510); Hypereosinophilic syndrome, idiopathic, resistant to imatinib (607695)	3.41	1	0.26
HSPG2	heparan sulfate proteoglycan 2	Dyssegmental dysplasia, Silverman-Handmaker type (224410); Schwartz-Jampel syndrome, type 1 (255800)	3.4	0	0.6
CFL1	coflin 1	None	3.37	0.99	0.41
NCAPG2	non-SMC condensin II complex subunit G2 (NCAPG2)	Khan-Khan-Katsanis syndrome (618460)	3.33	1	0.44
DNMT3B	DNA methyltransferase 3 beta	Facioscapulohumeral muscular dystrophy 4, digenic (619478); Immunodeficiency-centromeric instability-facial anomalies syndrome 1 (242860)	3.32	1	0.4
JARID2	jumonji and AT-rich interaction domain containing 2	Developmental delay with varibale intellectual disability and dysmorphic facies (620098)	3.25	1	0.2
PTCH1	patched 1	Basal cell carcinoma, somatic (605462); Basal cell nevus syndrome 1 (109400); Holoprosencephaly 7 (610828)	3.13	1	0.15
TRPM6	transient receptor potential cation channel subfamily M member 6	Hypomagnesemia 1, intestinal (602014)	3.08	0.02	0.49
HK2	hexokinase 2	None	3.02	0.02	0.57
EPHA7	EPH receptor A7	None	2.99	1	0.28
SMURF1	SMAD specific E3 ubiquitin protein ligase 1	None	2.97	0	0.6
MTHFD1	methylenetetrahydrofolate dehydrogenase, cyclohydrolase and formyltetrahydrofolate synthetase 1	Neural tube defects, folate-sensitive, susceptibility to (601634); Combined immunodeficiency and megaloblastic anemia with or without hyperhomocysteinemia (617780)	2.91	0.83	0.51
PRICKLE1	prickle planar cell polarity protein 1	Epilepsy, progressive myoclonic 1B (612437)	2.89	1	0.28
ZIC1	Zic family member 1	Craniosynostosis 6 (616602); Structural brain anomalies with impaired intellectual development and craniosynostosis (618736)	2.89	1	0.31
FZD3	frizzled class receptor 3	None	2.88	0.97	0.51
PTK7	protein tyrosine kinase 7 (inactive)	None	2.85	1	0.56
AMD1	adenosylmethionine decarboxylase 1	None	2.83	1	0.44
ZEB1	zinc finger E-box binding homeobox 1	Corneal dystrophy, Fuchs endothelial, 6 (613270); Corneal dystrophy, posterior polymorphous, 3 (609141)	2.83	1	0.34
SALL4	spalt like transcription factor 4	IVIC syndrome (147750); Duane-radial ray syndrome (607323)	2.7	1	0.18
EP300	E1A binding protein p300	Colorectal cancer, somatic (114500); Menke-Hennekam syndrome 2 (618333); Rubinstein-Taybi syndrome 2 (613684)	2.65	1	0.16
TRAF4	TNF receptor associated factor 4	None	2.63	1	0.34
PTPN9	protein tyrosine phosphatase non-receptor type 9	None	2.62	0.89	0.53
LMO4	LIM domain only 4	None	2.61	0.99	0.33
C2CD3	C2 domain containing 3 centriole elongation regulator	Orofaciodigital syndrome XIV (615948)	2.6	0	0.64
FKBP8	FKBP prolyl isomerase 8	None	2.55	1	0.27
VANGL2	VANGL planar cell polarity protein 2	Neural tube defects (182940)	2.54	1	0.43
YBX1	Y-box binding protein 1	None	2.54	1	0.2
AHCY	adenosylhomocysteinase	Hypermethioninemia with deficiency of S-adenosylhomocysteine hydrolase (613752)	2.52	0	0.73
ZIC3	Zic family member 3	Congenital heart defects, nonsyndromic, 1, X-linked (306955); Heterotaxy, visceral, 1, X-linked (306955); VACTERL association, X-linked (314390)	2.52	0.92	0.36
GRIP1	glutamate receptor interacting protein 1	Fraser syndrome 3 (617667)	2.51	1	0.41
SLC40A1	solute carrier family 40 member 1	Hemochromatosis, type 4 (606069)	2.51	1	0.45
GAPDH	glyceraldehyde-3-phosphate dehydrogenase	None	2.5	0.19	0.68
DVL3	dishevelled 3	Robinow syndrome, autosomal dominant 3 (616894)	2.47	0.69	0.54
TFAP2A	transcription factor AP-2 alpha	Branchiooculofacial syndrome (113620	2.47	1	0.33
ARID1A	AT-rich interaction domain 1A	Coffin-Siris syndrome 2 (614607)	2.44	1	0.14
LAMC1	laminin subunit gamma 1	None	2.43	1	0.26
MAT1A	methionine adenosyltranferase 1A	Hypermethioninemia, persistent, autosomal dominant, due to methionine adenosyltransferase I/III deficiency (250850); Methionine adenosyltransferase deficiency, autosomal recessive (250850)	2.38	0.06	0.65
BRCA1	BRCA1 DNA repair associated	Breast-ovarian cancer, familial, 1 (604370); Pancreatic cancer, susceptibility to, 4 (614320); Fanconi anemia, complementation group S (617883)	2.32	0	0.89
PRICKLE2	prickle planar cell polarity protein 2	None	2.32	1	0.34
PRKACB	protein kinase cAMP-activated catalytic subunit beta	Cardioacrofacial dysplasia 2 (619143)	2.32	0.97	0.51
GRHL2	grainyhead like transcription factor 2	Corneal dystrophy, posterior polymorphous, 4 (618031); Deafness, autosomal dominant 28 (608641); Ectodermal dysplasia/short stature syndrome (616029)	2.29	1	0.37
RYBP	RING1 and YY1 binding protein	None	2.28	1	0.17
APAF1	apoptotic peptidase activating factor 1	None	2.27	0	0.66
GPR161	G protein-coupled receptor 161	Medulloblastoma predisposition syndrome (155255)	2.27	0	0.85
RPL24	ribosomal protein L24	None	2.25	0.89	0.59
PITX2	paired like homeodomain 2	Anterior segment dysgenesis 4 (137600); Axenfeld-Rieger syndrome, type 1 (180500); Ring dermoid of cornea (180550)	2.23	1	0.75
SOX3	SRY-box transcription factor 3	Intellectual developmental disorder, X-linked, with isolated growth hormone deficiency (300123); Panhypopituitarism, X-linked (312000)	2.21	0.45	0.85
FKBP1A	FKBP prolyl isomerase 1A	None	2.18	0.09	1.15
PIP5K1C	phosphatidylinositol-4-phosphate 5-kinase type 1 gamma	Lethal congenital contractural syndrome 3 (611369)	2.18	0	0.75
GRHL1	grainyhead like transcription factor 1	None	2.17	0	0.83
PIGA	phosphatidylinositol glycan anchor biosynthesis class A	Multiple congenital anomalies-hypotonia-seizures syndrome 2 (300868); Neurodevelopmental disorder with epilepsy and hemochromatosis (301072); Paroxysmal nocturnal hemoglobinuria, somatic (300818)	2.17	0.96	0.3
NOS2	nitric oxide synthase 2	Malaria, resistance to (611162)	2.16	0	0.86
SALL1	spalt like transcription factor 1	Townes-Brocks syndrome 1 (107480)	2.14	1	0.23
FAT4	FAT atypical cadherin 4	Hennekam lymphangiectasia-lymphedema syndrome 2 (616006); Van Maldergem syndrome 2 (615546)	2.12	1	0.32
INVS	inversin	Nephronophthisis 2, infantile (602088)	2.08	0	0.94
FZD6	frizzled class receptor 6	Nail disorder, nonsyndromic congenital, 1 (161050)	2.07	0	1.2
FZD5	frizzled class receptor 5	None	2.06	0.9	0.55
LEPR	leptin receptor	Obesity, morbid, due to leptin receptor deficiency (614963)	2.05	0	0.59
SESTD1	SEC14 and spectrin domain containing 1	None	2.03	0.13	0.56
MTHFR	methylenetetrahydrofolate reductase	Homocystinuria due to MTHFR deficiency (236250)	2.01	0	0.86
SMARCC1	SWI/SNF related, matrix associated, actin dependent regulator of chromatin subfamily c member 1	Hydrocephalus, congenital, 5, susceptibility to (620241)	1.99	1	0.37
MTTP	microsomal triglyceride transfer protein	Abetalipoproteinemia (200100)	1.94	0	0.67
PHACTR4	phosphatase and actin regulator 4	None	1.94	0	0.9
DAAM1	dishevelled associated activator of morphogenesis 1	None	1.93	0.53	0.51
RFC1	replication factor C subunit 1	Cerebellar ataxia, neuropathy, and vestibular areflexia syndrome (614575)	1.88	1	0.39
PAX2	paired box 2	Glomerulosclerosis, focal segmental, 7 (616002), Papillorenal syndrome (120330)	1.87	1	0.45
TRIM71	tripartite motif containing 71	Hydrocephalus, congenital, 4 (618667)	1.86	1	0.28
BCL10	BCL10 immune signaling adaptor	Immunodeficiency 37 (616098); Lymphoma, follicular, somatic (605027); Male germ cell tumor, somatic (273300); Mesothelioma, somatic (156240); Lymphoma, MALT, somatic (137245)	1.84	0.73	0.64
LEP	leptin	Obesity, morbid, due to leptin receptor deficiency (614962)	1.82	0.01	1.14
NID1	nidogen 1	None	1.81	0	0.69
PAX3	paired box 3	Craniofacial-deafness-hand-syndrome (122880); rhabdomyosarcoma 2, alveolar (268220); Warrdenburg syndrome, type 1 (193500); Waardenburg syndrome type 3 (148820)	1.79	1	0.41
BMP4	bone morphogenetic protein 4	Microphthalmia, syndromic 6 (607932); Orofacial cleft 11 (600625)	1.75	1	0.26
IFT122	intraflagellar transport 122	Cranioectodermal dysplasia 1 (218330)	1.75	0	0.81
GRHL3	grainyhead like transcription factor 3	van der Woude syndrome 2 (606713)	1.71	1	0.4
DHFR	dihydrofolate reductase	Megaloblastic anemia due to dihydrofolate reductase deficiency (613839)	1.7	0.06	0.99
SEPTIN6	septin 6	None	1.7	0.93	0.36
WNT7A	Wnt family member 7A	Fuhrmann syndrome (228930); Ulna and fibula, absence of, with severe limb deficiency (276820)	1.65	0	0.81
GADD45A	growth arrest and DNA damage inducible alpha	None	1.61	0.47	0.78
PALLD	palladin, cytoskeletal associated protein	Pancreatic cancer, susceptibility to, 1 (606856)	1.59	0	0.65
SLC2A2	solute carrier family 2 member 2	Diabetes mellitus, noninsulin-dependent (125853); Fanconi-Bickel syndrome (227810)	1.58	0	0.86
TYMS	thymidylate synthetase	Dyskeratosis congenita, digenic (620040)	1.57	0	0.88
DCHS1	dachsous cadherin-related 1	Mitral valve prolapse 2 (607829); Van Maldergem syndrome 1 (601390)	1.55	0.32	0.49
DLG1	discs large MAGUK scaffold protein 1	None	1.54	0.99	0.49
NUP50	nucleoporin 50	None	1.52	0.16	0.7
TCOF1	treacle ribosome biogenesis factor 1	Treacher Collins syndrome 1 (154500)	1.52	1	0.29
FZD4	frizzled class receptor 4	Exudative vitreoretinopathy 1 (133780); Retinopathy of prematurity (133780)	1.51	0.36	0.61
BHMT	betaine--homocysteine S-methyltransferase	None	1.5	0	0.89
TEAD2	TEA domain transcription factor 2	None	1.49	0	1.04
CASP3	caspase 3	None	1.48	0.07	0.86
TGIF1	TGFB induced factor homeobox 1	Holoprosencephaly 4 (142946)	1.48	0.98	0.48
NOS3	nitric oxide synthase 3	Alzheimer disease, late-onset, susceptibility to (104300); Hypertension, pregnancy-induced (189800); Hypertension, susceptibility to (145500); Ischemic stroke, susceptibility to (601367)	1.47	0	0.9
BMP2	baculoviral IAP repeat conta	HFE hemochromatosis, modifier of (235200); Brachydactyly, type A2 (112600); Short stature, facial dysmorphism, and skeletal anomalies with or without cardiac anomalies 1 (617877)	1.46	1	0.21
GART	phosphoribosylglycinamide formyltransferase, phosphoribosylglycinamide synthetase, phosphoribosylaminoimidazole synthetase	None	1.43	0.95	0.5
WNT3A	Wnt family member 3A	None	1.41	0.01	0.76
NOG	noggin	Brachydactyly, type B2 (611377), Multiple synostoses syndrome 1 (186500); Stapes anklylosis with broad thumbs and toes (184460); Symphalangism, proximal, 1A (185800); Tarsal-carpal coalition syndrome (186570)	1.4	1	0.37
CYCS	cytochrome c, somatic	Thrombocytopenia 4 (612004)	1.37	0.98	0.34
FOLR2	folate receptor beta	None	1.36	0	0.95
ALDH1A2	aldehyde dehydrogenase 1 family member A2	Diaphragmatic hernia 4, with cardiovasular defects (620025)	1.32	0.16	0.58
PRMT2	protein arginine methyltransferase 2	None	1.3	0	0.67
ICMT	isoprenylcysteine carboxyl methyltransferase	None	1.28	0.74	0.6
ST14	ST14 transmembrane serine protease matriptase	Ichthyosis, congenital, autosomal recessive 11 (602400)	1.28	0	0.59
CYP26B1	cytochrome P450 family 26 subfamily B member 1	Craniosynostosis with radiohumeral fusions and other skeletal and craniofacial anomalies (614416)	1.27	1	0.37
ROR2	receptor tyrosine kinase like orphan receptor 2	Brachydactyly, type B1 (113000); Robinow syndrome, autosomal recessive (268310)	1.27	0.34	0.54
FOLR1*	folate receptor alpha	Neurodegeneration due to cerebral folate transport deficiency (613068)	1.26	0.14	0.74	V2.1.1
ADGRA3 (GPR125)	adhesion G protein-coupled receptor A3	None	1.24	0	0.61
SFRP2	secreted frizzled related protein 2	None	1.24	0.01	0.89
WNT5A	Wnt family member 5A	Robinow syndrome, autosomal dominant 1 (180700)	1.24	1	0.44
EFNA5	ephrin A5	None	1.23	0.98	0.48
MTHFD2	methylenetetrahydrofolate dehydrogenase (NADP+ dependent) 2, methenyltetrahydrofolate cyclohydrolase	None	1.23	0	0.98
SOD1	superoxide dismutase 1	Amyotrophic lateral sclerosis 1 (105400); Spastic tetraplegia and axial hypotonia, progressive (618598)	1.22	0.01	1.51
MTHFD1L	methylenetetrahydrofolate dehydrogenase (NADP+ dependent) 1 like	None	1.21	0	0.86
SNX13	sorting nexin 13	None	1.2	0.96	0.51
PRICKLE3	prickle planar cell polarity protein 3	Leber hereditary optic neuropathy, modifier of (308905)	1.19	0.63	0.48
DLX5	distal-less homeobox 5	Split-hand/foot malformation 1 with sensorineural hearing loss (220600); Split-hand/foot malformation 1 (183600)	1.16	0.98	0.5
CALR	calreticulin	Myelofibrosis, somatic (254450); Thrombocythemia, somatic (187950)	1.15	1	0.42
TP53	tumor protein p53	Adrenocortical carcinoma, pediatric (202300); Basal cell carcinoma 7 (614740); Choroid plexus papilloma (260500); Colorectal cancer (114500); Glioma susceptibilty 1 (137800); Osteosarcoma (259500); Bone marrow failure syndrome 5 (618165); Breast cancer, somatic (114480); Hepatocellular carcinoma, somatic (114550); Li-Fraumeni syndrome (151623); Nasopharyngeal carcinoma, somatic (607107); Pancreat…	1.15	1	0.45
TXN2	thioredoxin 2	Combined oxidative phosphorylation deficiency 29 (616811)	1.15	0	1.36
SFRP1	secreted frizzled related protein 1	None	1.14	0.48	0.67
SHMT1*	serine hydroxymethyltransferase 1	None	1.14	0	1.08	V2.1.1
TMEM67	transmembrane protein 67	RHYNS syndrome (602152); Bardet-Biedl syndrome 14, modifier of (615991); COACH syndrome 1 (216360); Joubert syndrome 6 (610688);Meckel syndrome 3 (607361); Nephronophthisis 11 (613550)	1.13	0	1.08
BUD31	Endothelial differentiation gene-2 receptor (BUD31)	None	1.12	0.06	0.86
SPINT2	serine peptidase inhibitor, Kunitz type 2	Diarrhea 3, secretory sodium, congenital, syndromic (270420)	1.11	0	0.94
ITPK1	inositol-tetrakisphosphate 1-kinase	None	1.1	0.04	0.71
JMJD6	jumonji domain containing 6, arginine demethylase and lysine hydroxylase	None	1.1	0.92	0.53
CECR2	CECR2 histone acetyl-lysine reader	None	1.09	1	0.26
ALDH1L1	aldehyde dehydrogenase 1 family member L1	None	1.05	0	0.82
EPOR	erythropoietin receptor	Erythrocytosis, familial, 1 (133100)	1.05	0	0.79
GLI3	GLI family zinc finger 3	Greig cephalopolysyndactyly syndrome (175700); Pallister-Hall syndrome (146510); Polydactyly, postaxial, types A1 and B (174200); Polydactyly, preaxial, type IV (174700)	1.05	1	0.3
DVL2	dishevelled 2	None	1.04	0	0.72
PCMT1	protein-L-isoaspartate (D-aspartate) O-methyltransferase	None	1.03	0.73	0.72
AMT	aminomethyltransferase	Glycine encephalopathy 2 (620398)	0.99	0	0.81
RAB23	RAB23, member RAS oncogene family	Carpenter syndrome (201000)	0.99	0.03	0.83
CUBN	cubilin	Proteinuria, chronic benign (618884); Imerslund-Grasbeck syndrome 1 (261100)	0.98	0	0.76
SHROOM4	shroom family member 4	None	0.95	1	0.23
APOB	apolipoprotein B	Hypercholesterolemia, familial, 2 (144010); Hypobetalipoproteinemia (615558)	0.94	0	0.54
BHMT2	betaine--homocysteine S-methyltransferase 2	None	0.94	0	1.01
INTU	inturned planar cell polarity protein	Orofaciodigital syndrome XVII (617926); Short-rib thoracic dysplasia 20 with polydactyly (617925)	0.94	0	1.01
UCP2	uncoupling protein 2	Obesity, susceptibility to, BMIQ4 (607447)	0.94	0	1.13
T	T-box transcription factor T	Neural tube defects, susceptibility to (182940); Sacral agenesis with vertebral anomalies (615709)	0.93	0.03	0.67
MMUT	methylmalonyl-CoA mutase	Methylmalonic aciduria, mut(0) type (251000)	0.92	0	1.18
MKS1	MKS transition zone complex subunit 1	Bardet-Biedl syndrome 13 (615990); Joubert syndrome 28 (617121); Meckel syndrome (249000)	0.89	0	0.99
FREM2*	FRAS1 related extracellular matrix 2	Cryptophthalmos, unilateral or bilateral, isolated (123570) Fraser syndrome 2 (617666)	0.86	0	0.59	V2.1.1
INS	insulin	Diabetes mellitus, insulin-dependent, 2 (125852); Diabetes mellitus, permanent neonatal 4 (618858); Hyperproinsulinemia (616214); Maturity-onset diabetes of the young, type 10 (613370)	0.86	0.02	1.2
SHROOM3	shroom family member 3	None	0.86	1	0.45
CBS	cystathionine beta-synthase	Homocystinuria, B6-responsive and nonresponsive types (236200); Thrombosis, hyperhomocysteinemic (236200)	0.83	0	0.73
DEAF1	DEAF1 transcription factor	Neurodevelopmental disorder with hypotonia, impaired expressive language, and with or without seizures (617171); Vulto-van Silfout-de Vries syndrome (615828)	0.82	0	1.18
RNMT	RNA guanine-7 methyltransferase	None	0.82	0	0.92
RGMA*	repulsive guidance molecule BMP co-receptor a	None	0.8	0.02	0.87	V2.1.1
CRABP1	cellular retinoic acid binding protein 1	None	0.79	0.02	1.01
FZD1	frizzled class receptor 1	None	0.75	0.01	0.68
CRABP2	cellular retinoic acid binding protein 2	None	0.73	0	1.52
WNT9A	Wnt family member 9A	None	0.72	0.94	0.54
SALL2	spalt like transcription factor 2	Coloboma, ocular, autosomal recessive (216820)	0.71	0	0.69
FPGS	folylpolyglutamate synthase	None	0.67	0	1.18
CTH	cystathionine gamma-lyase	Cystathioninuria (219500)	0.66	0	1.08
SEC24B	SEC24 homolog B, COPII coat complex component	None	0.65	1	0.44
INKA1	inka box actin regulator 1	None	0.62	0	1.05
CELSR1	cadherin EGF LAG seven-pass G-type receptor 1	Lymphatic malformation 9 (619319)	0.61	0	0.56
ERCC2	ERCC excision repair 2, TFIIH core complex helicase subunit	Cerebrooculofacioskeletal syndrome 2 (610756); Trichothiodystrophy 1, photosensitive (601675); Xeroderma pigmentosum, group D (278730)	0.6	0	1.09
VANGL1	VANGL planar cell polarity protein 1	Neural tube defects, susceptibility to (182940); Caudal regression syndrome (600145)	0.59	0.91	0.53
FOXB1	forkhead box B1	None	0.58	0.62	0.69
XRCC1	X-ray repair cross complementing 1	Spinocerebellar ataxia, autosomal recessive 26 (617633)	0.56	0	0.77
TULP3	TUB like protein 3	Hepatorenocardiac degenerative fibrosis (619902)	0.54	0	1.06
CAT	catalase	Acatalasemia (614097)	0.51	0	0.9
SHH	sonic hedgehog signaling molecule	Holoprosencephaly 3 (142945); Microphthalmia with coloboma 5 (611638); Schizencephaly (269160); Single median maxillary central incisor (147250)	0.5	0.98	0.49
SFRP5	secreted frizzled related protein 5	None	0.48	0	1.22
SOD2	superoxide dismutase 2	Microvascular complications of diabetes 6 (612634)	0.47	0.03	0.84
XRCC2	X-ray repair cross complementing 2	Fanconi anemia, complementation group U (617247); Premature ovarian failure 17 (619146); Spermatogenic failure 50 (619145)	0.46	0	1.21
ZIC2	Zic family member 2	Holoprosencephaly 5 (609637)	0.46	0.96	0.52
HES1*	hes family bHLH transcription factor 1	None	0.44	0.84	0.61	V2.1.1
FOLR3	folate receptor gamma	None	0.43	0.35	0.76
SIRT1	sirtuin 1	None	0.43	0.9	0.53
ZNRF3	zinc and ring finger 3	None	0.41	0.97	0.5
CTHRC1	collagen triple helix repeat containing 1	Barrett esophagus/esophageal adenocarcinoma (614266)	0.4	0	1.13
COQ3	coenzyme Q3, methyltransferase	None	0.38	0	1.05
SDC4	syndecan 4	None	0.37	0	1.27
PCYT1A*	phosphate cytidylyltransferase 1A, choline	Spondylometaphyseal dysplasia with cone-rod dystrophy (608940)	0.35	0.02	0.93	V2.1.1
BIRC5	baculoviral IAP repeat containing 5	None	0.34	0.06	1
COBL	cordon-bleu WH2 repeat protein	None	0.32	0	0.64
IZUMO1R (FOLR4)	IZUMO1 receptor, JUNO	None	0.32	0	1.48
LMNB1	lamin B1	Leukodystrophy, adult-onset, autosomal dominant (169500); Microcephaly 26, primary, autosomal dominant (619179)	0.32	0.86	0.55
MSGN1	mesogenin 1		0.29	0.74	0.71
ALX1	ALX homeobox 1	Frontonasal dysplasia 3 (613456)	0.28	0	0.84
ALX1	ALX homeobox 1	None	0.28	0	0.84
WNT11	Wnt family member 11	None	0.21	0	0.99
AXIN1*	axin 1	Caudal duplication anomaly (607864); Craniometadiaphyseal osteosclerosis with hip dysplasia (620558); Heptaocellular carcinoma, somatic (114550)	0.19	0.16	0.56	V2.1.1
C4orf3	chromosome 4 open reading frame 3	None	0.11	0.03	1.5
NAP1L2*	nucleosome assembly protein 1 like 2	None	0.1	0.78	0.51	V2.1.1
CTNNBIP1	catenin beta interacting protein 1	None	0.03	0.01	1.29
SARDH	sarcosine dehydrogenase	Sarcosinemia (268900)	-0.01	0	1.09
MTHFS	methenyltetrahydrofolate synthetase	Neurodevelopmental disorder with microcephaly, epilepsy, and hypomyelination (618367)	-0.02	0.04	0.99
PEMT	phosphatidylethanolamine N-methyltransferase	None	-0.07	0	1.31
MGMT	O-6-methylguanine-DNA methyltransferase	None	-0.08	0	1.41
MTRR	5-methyltetrahydrofolate-homocysteine methyltransferase reductase	Neural tube defects, folate-sensitive, susceptibility to (601634); Homocystinuria-megaloblastic anemia, cbl E type (236270)	-0.12	0	0.93
BRD2	bromodomain containing 2	None	-0.15	1	0.28
TWIST1	twist family bHLH transcription factor 1	Craniosynostosis 1 (123100); Robinow-Sorauf syndrome (180750); Saethre-Chotzen syndrome with or without eyelid anomalies (101400); Sweeney-Cox syndrome (617746)	-0.23	0.01	1.45
GPC5	glypican 5	None	-0.24	0	1.12
CYP26A1	cytochrome P450 family 26 subfamily A member 1	None	-0.25	0	1.43
FUZ	fuzzy planar cell polarity protein	Neural tube defects, susceptibility to (182940)	-0.25	0	1.15
SHROOM2	shroom family member 2	None	-0.33	0	0.53
PRICKLE4*	prickle planar cell polarity protein 4	None	-0.35	0	1.27	V2.1.1
POR	cytochrome p450 oxidoreductase	Antley-Bixler syndrome with genital anomalies and disordered steroidogenesis (201750); Disordered steroidogenesis due to cytochrome P450 oxidoreductase (613571)	-0.37	0	0.41
BBS4	Bardet-Biedl syndrome 4	Bardet-Biedl syndrome 4 (615982)	-0.38	0	0.95
APEX1	apurinic/apyrimidinic endodeoxyribonuclease 1	None	-0.43	0	1.23
CXCL6	C-X-C motif chemokine ligand 6	None	-0.51	0	1.92
NEUROG2	neurogenin 2	None	-0.52	0.51	1.45
CHKA	choline kinase alpha	Neurodevelopmental disorder with microcephaly, movement abnormalities, and seizures (620023)	-0.65	0	0.93
CASP9	caspase 9	None	-0.77	0	0.99
DACT1	dishevelled binding antagonist of beta catenin 1	Townes-Brocks syndrome 2 (617466)	-0.79	0.16	0.7
NAT1	N-acetyltransferase 1	None	-0.83	0.15	1.91
XRCC3	X-ray repair cross complementing 3	None	-0.83	0	1.8
MTHFD2L	methylenetetrahydrofolate dehydrogenase (NADP+ dependent) 2 like	None	-0.88	0	1.19
TMEM231	transmembrane protein 231	Joubert syndrome 20 (614970); Meckel syndrome 11 (615397)	-0.9	0	1.41
NNMT	nicotinamide N-methyltransferase	Homocysteine plasma level (600008)	-0.94	0	1.31
CITED2	Cbp/p300 interacting transactivator with Glu/Asp rich carboxy-terminal domain 2	Atrial septal defect 8 (614433); Ventricular septal defect 2 (614431)	-1.03	0.9	0.59
MARCKSL1	MARCKS like 1	None	-1.1	0.25	0.91
GCSH	glycine cleavage system protein H	Multiple mitochondrial dysfunctions syndrome 7 (620423)	-1.11	0.33	1.54
TRDMT1	tRNA aspartic acid methyltransferase 1	None	-1.11	0	1.44
GGH	gamma-glutamyl hydrolase	None	-1.13	0.06	1.49
SKI	SKI proto-oncogene	Shprintzen-Goldberg syndrome (182212)	-1.19	0	0.81
GLDC	glycine decarboxylase	Glycine encephalopathy1 (605899)	-1.23	0	1.09
NAT2	N-acetyltransferase 2	Acetylation, slow (243400)	-1.49	0.11	1.94
TCN2	transcobalamin 2	Transcobalamin II deficiency (275350)	-1.5	0	0.89
SHROOM1	shroom family member 1	None	-1.8	0	1.26
INPP5E	inositol polyphosphate-5-phosphatase E	Joubert syndrome 1 (213300); Mental retardation, truncal obesity, retinal dystrophy, and micropenis (610156)	-1.94	0	1.18
HIC1	HIC ZBTB transcriptional repressor 1	None	-1.95	0.04	0.9
EPCAM	epithelial cell adhesion molecule	Diarrhea 5, with tufting enteropathy, congenital (613217); Lynch syndrome 8 (613244)	-1.97	0	1.34
FTCD	formimidoyltransferase cyclodeaminase	Glutamate formiminotransferase deficiency (229100)	-2.06	0	1.61
SP8	Sp8 transcription factor	None	-2.29	0	1.13
FJX1	four-jointed box kinase 1	None	-2.35	0	1.5
GAMT	guanidinoacetate N-methyltransferase	Cerebral creatine deficiency syndrome 2 (612736)	-2.37	0	1.54
DVL1	dishevelled 1	Robinow syndrome, autosomal dominant 2 (616331)	-2.58	0	1.05
LAMA5	laminin subunit alpha 5	Bent bone dysplasia syndrome 2 (620076); Nephrotic syndrome, type 26 (620049)	-2.7	0	0.78
NKX2-8	NK2 homeobox 8	None	-2.71	0	1.93
MIB2	MIB E2 ubiquitin ligase 2	None	-3.03	0	1.21
SCRIB	scribble planar cell polarity protein	None	-3.28	0	0.68
Zic5	Zic family member 5	None	-3.4	0	1.35
DLC1	DLC1 Rho GTPase activating protein	Colorectal cancer, somatic (114500)	-4.32	0.99	0.47
FREM1*	FRAS1 related extracellular matrix 1	Bifid nose with or without anorectal and renal anomalies (608980); Manitoba oculotrichoanal syndrome (248450); Trigonocephaly 2 (614485)	-4.46	0	1.16	V2.1.1
HMX1	H6 family homeobox 1	Oculoauricular syndrome (612109)	-5.04	0	1.96
MARCKS	myristoylated alanine rich portein kinase C substrate	None	-6.14	0.01	1.86
TERC*	telomerase RNA component	Dyskeratosis congenita, autosomal dominant 1 (127550); Pulmonary fibrosis and/or bone marrow failure syndrome, telomere-related, 2 (614743)	NA	NA	NA
